# Supplementary material for: Assessing the Acceptability of a Co-Produced Long COVID Intervention in an Underserved Community in the UK
Source: Int J Environ Res Public Health. 2021 Dec 14;18(24):13191. doi: 10.3390/ijerph182413191 (PMC8701839; doi:10.3390/ijerph182413191)
Supplement: Supplementary file 1 [file ijerph-18-13191-s001.zip]

Archive with 1 entries (1 files):
- ijerph-1421333-supplementary.pdf
